# Supplementary material for: Glycoprotein 90K Promotes E-Cadherin Degradation in a Cell Density-Dependent Manner via Dissociation of E-Cadherin–p120-Catenin Complex
Source: Int J Mol Sci. 2017 Dec 2;18(12):2601. doi: 10.3390/ijms18122601 (PMC5751204; doi:10.3390/ijms18122601)
Supplement: Supplementary file 1 [file ijms-18-02601-s001.zip]

Archive with 2 entries (2 files):
- suppl. Figures 1,3,4 .pdf
- FigureS2 Video clip.pptx
